# Supplementary material for: Engineering a New IFN-ApoA-I Fusion Protein with Low Toxicity and Prolonged Action
Source: Molecules. 2023 Dec 8;28(24):8014. doi: 10.3390/molecules28248014 (PMC10745500; doi:10.3390/molecules28248014)
Supplement: Supplementary file 1 [file molecules-28-08014-s001.zip]

Archive with 1 entries (1 files):
- molecules-2714982-supplementary.pdf
